# Supplementary material for: Individualized DTI-ALPS Identifies Phase-Specific Glymphatic Dysfunction in Early-Stage Bipolar Disorder
Source: Biomedicines. 2026 Mar 17;14(3):699. doi: 10.3390/biomedicines14030699 (PMC13024597; doi:10.3390/biomedicines14030699)
Supplement: Supplementary file 1 [file biomedicines-14-00699-s001.zip]

Archive with 1 entries (1 files):
- biomedicines-4167767-supplementary.pdf
